# Supplementary material for: Safety of Rigid Bronchoscopy for Therapeutic Intervention at the Intensive Care Unit Bedside
Source: Medicina (Kaunas). 2022 Nov 30;58(12):1762. doi: 10.3390/medicina58121762 (PMC9782846; doi:10.3390/medicina58121762)
Supplement: Supplementary file 1 [file medicina-58-01762-s001.zip]

Archive with 1 entries (1 files):
- medicina-2039517-supplementary.pdf
